# Supplementary material for: Use and disuse of malaria bed nets in an internally displaced persons camp in the Democratic Republic of the Congo: A mixed-methods study
Source: PLoS One. 2017 Sep 26;12(9):e0185290. doi: 10.1371/journal.pone.0185290 (PMC5614551; doi:10.1371/journal.pone.0185290)
Supplement: S1 Dataset — A random sample of 100 households in Birambizo IDP camp were surveyed, answers were recorded and coded into excel. Each worksheet in the dataset represents a different table in the questionnaire. Names of participants were removed for ethical reasons. (XLSX) [file pone.0185290.s001.xlsx]

## Sheet: Household Composition
No. tents/household	Line No.	Sex (M=0, F=1)	Age	Normally sleeps under this tent (Yes=1, No=0)	Slept under this tent last night (Yes=1, No=0)	Slept under a bed net last night (Yes=1, No=0)	Headache (Yes=1, No=0)	Myalgia (Yes=1, No=0)	Fever (Yes=1, No=0)	RDT Result (Positive=1, Negative=0)	Theft (Yes=1, No=0)	Agression (Yes=1, No=0)	Rape (Yes=1, No=0)	Stabbing (Yes=1, No=0)	Shooting (Yes=1, No=0)
1	3	1	1	1	1	0	0	0	0	0	0	0	0	0	0
2	4	0	1	1	1	1	0	0	0	0	0	0	0	0	0
1	4	0	1	1	1	0	0	0	0	0	0	0	0	0	0
1	3	1	1	1	1	0	0	0	0	0	0	0	0	0	0
1	3	1	1	1	1	0	0	0	0	0	0	0	0	0	0
1	4	0	1	1	1	1	0	0	0	0	0	0	0	0	0
1	4	0	1	1	1	0	0	0	0	0	0	0	0	0	0
1	3	1	1	1	1	0	0	0	0	0	0	0	0	0	0
3	3	1	1	1	1	0	0	0	0	0	0	0	0	0	0
1	3	0	1	1	1	0	0	0	1	1	0	0	0	0	0
1	4	1	2	1	1	1	0	0	0	0	0	0	0	0	0
2	4	0	2	1	1	1	0	0	0	0	0	0	0	0	0
1	3	1	2	1	1	0	0	0	0	0	0	0	0	0	0
1	4	1	2	1	1	1	0	0	0	0	0	0	0	0	0
1	4	0	2	1	1	0	0	0	0	0	0	0	0	0	0
1	3	0	2	1	1	0	0	0	0	1	0	0	0	0	0
1	3	0	2	1	1	0	0	0	0	1	0	0	0	0	0
1	3	0	2	1	1	0	0	0	0	1	0	0	0	0	0
1	3	0	2	1	1	0	0	0	0	1	0	0	0	0	0
3	6	0	2	1	1	1	1	0	0	1	0	0	0	0	0
2	4	1	2	1	1	0	0	0	1	0	0	0	0	0	0
4	7	1	2	1	1	1	0	0	1	1	0	0	0	0	0
2	7	0	2	1	1	1	1	1	1	1	0	0	0	0	0
3	6	0	2	1	1	0	0	1	1	1	0	0	0	0	0
1	3	1	2	1	1	0	0	0	1	1	0	0	0	0	0
1	3	1	2	1	1	0	0	0	1	1	0	0	0	0	0
1	2	0	2	1	1	0	0	0	1	1	0	0	0	0	0
2	4	0	2	1	1	1	0	0	1	1	0	0	0	0	0
1	3	0	2	1	1	1	0	0	1	1	0	0	0	0	0
1	4	1	2	1	1	0	0	0	1	1	0	0	0	0	0
1	3	0	2	1	1	1	0	0	1	1	0	0	0	0	0
3	5	0	2	1	1	0	0	0	1	1	0	0	0	0	0
2	4	0	2	1	1	1	0	0	1	1	0	0	0	0	0
1	3	0	2	1	1	0	0	0	1	1	0	0	0	0	0
2	3	0	2	1	1	1	0	0	1	1	0	0	0	0	0
1	3	1	2	1	1	0	0	0	1	1	0	0	0	0	0
1	2	0	2	1	1	0	0	0	1	1	0	0	0	0	0
1	3	0	2	1	1	1	0	0	1	1	0	0	0	0	0
1	3	0	2	1	1	0	0	0	1	1	0	0	0	0	0
1	3	0	2	1	1	0	0	0	1	1	0	0	0	0	0
3	5	0	3	1	1	0	0	0	0	0	0	0	0	0	0
4	8	0	3	1	1	1	0	0	0	0	0	0	0	0	0
3	8	0	3	1	1	1	0	1	0	0	0	0	0	0	0
2	4	0	3	1	1	0	0	0	0	0	0	0	0	0	0
1	4	0	3	1	1	0	0	0	0	0	0	0	0	0	0
2	4	0	3	1	1	0	0	0	0	0	0	0	0	0	0
2	4	1	3	1	1	1	0	0	0	0	0	0	0	0	0
1	3	0	3	1	1	1	0	0	0	0	0	0	0	0	0
1	3	0	3	1	1	1	0	0	0	0	0	0	0	0	0
2	4	0	3	1	1	0	0	0	0	0	0	0	0	0	0
2	4	0	3	1	1	0	0	0	0	0	0	0	0	0	0
1	2	0	3	1	1	1	0	0	0	0	0	0	0	0	0
2	3	0	3	1	1	0	0	0	0	0	0	0	0	0	0
1	3	0	3	1	1	0	0	0	0	1	0	0	0	0	0
2	4	0	3	1	1	1	1	0	1	1	0	0	0	0	0
1	3	0	3	1	1	0	0	1	1	1	0	0	0	0	0
2	3	1	3	1	1	1	0	1	1	1	0	0	0	0	0
2	3	0	3	1	1	1	0	0	1	1	0	0	0	0	0
3	3	0	3	1	1	1	1	0	1	1	0	0	0	0	0
1	4	0	3	1	1	1	0	0	1	1	0	0	0	0	0
3	4	0	3	1	1	0	0	0	1	1	0	0	0	0	0
3	6	0	3	1	1	0	0	0	1	1	0	0	0	0	0
2	4	0	3	1	1	0	0	0	1	1	0	0	0	0	0
1	3	1	3	1	1	0	0	0	1	1	0	0	0	0	0
4	7	1	3	1	1	1	0	0	1	1	0	0	0	0	0
3	5	1	3	1	1	0	0	0	1	1	0	0	0	0	0
3	6	0	3	1	1	1	0	0	1	1	0	0	0	0	0
1	3	1	3	1	1	0	1	0	1	1	0	0	0	0	0
3	7	0	4	1	1	0	1	1	0	0	0	0	0	0	0
2	6	0	4	1	1	0	0	0	0	0	0	0	0	0	0
2	5	1	4	1	1	1	0	0	0	0	0	0	0	0	0
1	3	0	4	1	1	1	0	0	0	0	0	0	0	0	0
2	5	0	4	1	1	0	0	0	0	0	0	0	0	0	0
2	5	0	4	1	1	1	1	0	1	1	0	0	0	0	0
2	4	0	4	1	1	0	0	1	1	1	0	0	0	0	0
1	3	1	4	1	1	0	1	1	1	1	0	0	0	0	0
1	3	1	4	1	1	1	0	1	1	1	0	0	0	0	0
2	3	1	4	1	1	0	0	0	1	1	0	0	0	0	0
2	3	1	5	1	1	0	0	0	0	0	0	0	0	0	0
1	3	0	5	1	1	0	0	0	0	0	0	0	0	0	0
1	3	0	5	1	1	1	0	0	0	0	0	0	0	0	0
2	3	0	5	1	1	0	0	0	0	0	0	0	0	0	0
2	3	1	5	1	1	0	0	0	1	1	0	0	0	0	0
2	4	1	6	1	1	0	1	0	0	0	0	0	0	0	0
2	5	1	6	1	1	0	0	0	0	0	0	0	0	0	0
2	4	0	6	1	1	0	0	0	0	0	0	0	0	0	0
2	3	1	6	1	1	0	0	0	0	0	0	1	0	0	0
1	3	0	6	1	1	0	0	0	0	0	0	0	0	0	0
2	3	1	6	1	1	1	0	0	0	0	0	0	0	0	0
2	3	1	6	1	1	0	0	0	0	0	0	0	0	0	0
2	3	1	6	1	1	0	0	0	0	0	0	1	0	0	0
1	3	0	6	1	1	0	0	0	0	0	0	0	0	0	0
3	6	0	7	1	1	0	0	0	0	0	0	0	0	0	0
2	4	0	7	1	1	0	0	0	0	0	0	0	0	0	0
2	3	0	7	1	1	0	0	0	0	0	0	0	0	0	0
3	5	0	7	1	1	0	0	0	0	0	0	0	0	0	0
2	5	0	7	1	1	0	0	0	0	0	0	0	0	0	0
3	3	0	7	1	1	0	0	0	0	0	0	0	0	0	0
2	3	0	8	1	1	0	0	0	0	0	0	0	0	0	0
2	4	0	8	1	1	0	1	0	0	0	0	0	0	0	0
3	4	1	8	1	1	0	0	0	0	0	0	0	0	0	0
4	7	1	8	1	1	0	0	0	0	0	0	0	0	0	0
2	3	1	9	1	1	0	0	0	0	0	0	0	0	0	0
2	4	0	9	1	1	0	0	0	0	0	0	0	0	0	0
3	5	0	9	1	1	0	0	0	0	0	0	0	0	0	0
3	5	1	10	1	1	0	1	0	0	0	0	0	0	0	0
2	3	1	10	1	1	0	0	0	0	0	0	1	0	0	0
3	4	0	10	1	1	0	0	0	0	0	0	1	0	0	0
4	6	0	10	1	1	0	0	0	0	0	0	0	0	0	0
2	4	0	10	1	1	0	0	0	0	0	0	0	0	0	0
2	4	0	11	1	1	1	0	0	0	0	0	0	0	0	0
1	3	1	12	1	1	0	0	0	0	0	0	0	0	0	0
2	4	0	12	1	1	0	1	0	0	0	0	0	0	0	0
2	4	0	12	1	1	0	0	0	0	0	0	0	0	0	0
2	4	0	13	1	1	0	0	0	0	0	0	0	0	0	0
2	3	1	13	1	1	0	1	0	0	0	0	0	0	0	0
2	3	1	13	1	1	0	0	0	0	0	0	1	0	0	0
2	4	0	14	1	1	1	1	0	0	0	0	0	0	0	0
2	4	0	14	1	1	0	0	0	0	0	0	0	0	0	0
4	6	1	15	1	1	0	1	0	0	0	0	0	0	0	0
3	4	1	15	1	1	0	0	0	0	0	0	0	0	0	0
2	3	1	15	1	1	1	0	0	0	0	0	0	0	0	0
4	5	1	15	1	1	0	0	0	0	0	0	0	0	0	0
2	4	0	15	1	1	0	1	0	0	0	0	0	0	0	0
2	3	1	15	1	1	0	0	0	0	0	0	0	0	0	0
3	4	1	15	1	1	0	0	0	0	0	0	1	0	0	0
2	4	0	15	1	1	0	0	0	0	0	0	0	0	0	0
2	3	1	15	1	1	0	0	0	0	0	0	0	0	0	0
3	3	0	15	1	1	0	1	0	1	1	0	0	0	0	0
3	7	0	16	1	1	0	0	0	0	0	0	0	0	0	0
2	3	1	16	1	1	0	0	0	0	0	0	0	0	0	0
2	4	1	16	1	1	0	0	0	0	0	0	0	0	0	0
2	3	0	16	1	1	0	0	0	0	0	0	0	0	0	0
1	2	1	17	1	1	0	0	0	0	0	0	0	0	0	0
1	2	1	17	1	1	0	1	0	0	0	0	0	0	0	0
2	5	0	17	1	1	0	0	0	0	0	0	0	0	0	0
1	2	1	17	1	1	1	0	0	0	0	0	0	0	0	0
3	5	1	17	1	1	0	0	0	0	0	0	0	0	0	0
2	4	0	17	1	1	0	0	0	0	0	0	1	0	0	0
1	2	0	17	1	1	0	0	0	0	0	0	0	0	0	0
2	3	1	17	1	1	0	0	0	0	0	0	0	0	0	0
2	5	0	18	1	1	0	0	0	0	0	0	0	0	0	0
1	2	0	18	1	1	0	0	0	0	0	0	0	0	0	0
2	3	0	18	1	1	0	0	0	0	0	0	0	0	0	0
1	2	0	18	1	1	1	0	0	0	0	0	0	0	0	0
2	3	1	18	1	1	0	0	0	0	0	0	0	0	0	0
1	2	0	18	1	1	0	0	0	0	0	0	0	0	0	0
2	2	0	18	1	1	0	0	0	0	0	0	0	0	0	0
3	3	0	18	1	1	0	0	0	0	1	0	0	0	0	0
1	2	1	19	1	1	0	0	0	0	0	0	0	0	0	0
3	6	0	19	1	1	0	0	0	0	0	0	0	0	0	0
1	2	0	19	1	1	0	0	0	0	0	0	0	0	0	0
1	2	1	19	1	1	0	0	0	0	0	0	0	0	0	0
4	6	1	19	1	1	0	1	0	0	0	0	0	0	0	0
1	2	1	19	1	1	0	0	0	0	0	0	0	0	0	0
1	1	1	19	1	1	0	0	0	0	0	0	0	0	0	0
2	5	0	19	1	1	0	0	0	0	0	0	0	0	0	0
2	2	1	19	1	1	0	1	0	0	0	0	0	0	0	0
1	1	0	19	1	1	1	1	1	1	1	0	0	0	0	0
2	3	0	19	1	1	0	1	0	1	1	0	0	0	0	0
3	4	1	20	1	1	0	0	0	0	0	0	0	0	0	0
1	1	0	20	1	1	0	0	0	0	0	1	0	0	0	0
3	5	0	20	1	1	0	0	0	0	0	0	0	0	0	0
2	2	0	20	1	1	1	0	0	0	0	0	0	0	0	0
2	2	0	20	1	1	0	0	0	0	0	0	0	0	0	0
1	2	0	20	1	1	0	0	0	0	0	0	0	0	0	0
1	3	0	20	1	1	0	0	0	0	0	0	0	0	0	0
3	6	1	20	1	1	0	1	0	0	0	0	0	0	0	0
1	2	1	20	1	1	0	0	0	0	0	0	0	0	0	0
1	2	1	20	1	1	0	0	0	0	0	0	0	0	0	0
1	1	1	20	1	1	0	0	0	0	0	0	0	0	0	0
1	1	0	20	1	1	0	0	0	0	0	0	0	0	0	0
1	1	1	20	1	1	1	0	0	0	0	0	0	0	0	0
3	6	0	20	1	1	0	0	0	0	0	0	0	0	0	0
2	3	1	20	1	1	0	0	0	0	0	0	0	0	0	0
2	2	0	20	1	1	0	0	0	0	0	0	0	0	0	0
1	3	1	20	1	1	0	0	0	0	0	0	0	0	0	0
1	2	1	20	1	1	0	0	0	0	0	0	0	0	0	0
1	2	1	20	1	1	0	0	0	0	0	0	0	0	0	0
1	2	1	20	1	1	0	0	0	0	0	0	0	0	0	0
1	1	0	20	1	1	0	0	1	1	1	0	0	0	0	0
3	3	0	20	1	1	0	0	0	1	1	0	0	0	0	0
3	3	0	20	1	1	0	1	0	1	1	0	0	0	0	0
3	4	1	20	1	1	0	1	0	1	1	0	0	0	0	0
1	2	1	21	1	1	0	0	0	0	0	0	0	0	0	0
1	2	0	21	1	1	0	0	0	0	0	0	0	0	0	0
3	5	0	21	1	1	0	0	0	0	0	0	0	0	0	0
3	4	1	21	1	1	0	0	0	0	0	0	0	0	0	0
1	2	1	21	1	1	1	0	0	0	0	0	0	0	0	0
1	2	1	21	1	1	0	0	0	0	0	0	0	0	0	0
1	1	0	21	1	1	0	0	0	0	0	1	0	0	0	0
1	2	1	21	1	1	0	0	0	0	0	0	0	0	0	0
3	1	1	21	1	1	0	0	0	0	0	0	0	0	0	0
2	6	0	22	1	1	0	0	0	0	0	0	0	0	0	0
1	3	0	22	1	1	0	0	0	0	0	0	0	0	0	0
1	1	1	22	1	1	0	0	0	0	0	0	0	0	0	0
1	2	1	22	1	1	1	1	0	0	0	0	0	0	0	0
3	4	1	22	1	1	0	0	0	0	0	0	0	0	0	0
2	2	1	22	1	1	1	0	0	0	0	0	0	0	0	0
1	1	0	22	1	1	0	0	0	0	0	1	0	0	0	0
2	4	1	22	1	1	0	0	0	0	0	0	0	0	0	0
1	2	1	22	1	1	0	0	0	0	0	0	0	0	0	0
3	4	0	22	1	1	0	0	0	0	0	0	0	0	0	0
1	1	0	22	1	1	1	0	0	0	0	0	0	0	0	0
1	2	1	22	1	1	0	0	0	0	0	0	0	0	0	0
2	1	1	22	1	1	0	0	0	0	0	0	0	0	0	0
2	2	0	22	1	1	1	0	0	0	0	0	0	0	0	0
2	1	1	22	1	1	0	0	0	0	0	0	0	0	0	0
3	5	1	22	1	1	1	1	1	0	1	0	0	0	0	0
4	4	0	23	1	1	1	0	0	0	0	0	0	0	0	0
3	5	1	23	1	1	0	0	0	0	0	0	0	0	0	0
1	1	0	23	1	1	0	0	0	0	0	0	0	0	0	0
3	2	1	23	1	1	1	0	0	0	0	0	0	0	0	0
1	1	0	23	1	1	0	0	0	0	0	1	0	0	0	0
1	3	0	23	1	1	0	0	0	0	0	0	0	0	0	0
1	2	1	23	1	1	1	0	0	0	0	0	0	0	0	0
1	2	1	23	1	1	1	0	0	0	0	0	0	0	0	0
2	3	1	23	1	1	0	1	0	0	0	0	0	0	0	0
1	1	0	23	1	1	0	0	0	0	0	0	0	0	0	0
3	2	0	23	1	1	0	0	0	0	0	0	0	0	0	0
1	1	0	23	1	1	0	1	1	1	1	0	0	0	0	0
3	3	0	24	1	1	0	0	0	0	0	0	0	0	0	0
2	2	0	24	1	1	0	0	0	0	0	0	0	0	0	0
1	1	0	24	1	1	0	0	0	0	0	0	0	0	0	0
2	2	1	24	1	1	1	0	0	0	0	0	0	0	0	0
1	1	1	24	1	1	0	0	0	0	0	0	0	0	0	0
2	3	0	24	1	1	0	0	0	0	0	0	0	0	0	0
1	2	1	24	1	1	1	0	0	0	0	0	0	0	0	0
3	5	1	24	1	1	0	0	0	0	0	0	0	0	0	0
2	2	1	24	1	1	0	0	0	0	0	0	0	0	0	0
2	3	0	24	1	1	0	0	0	0	0	0	0	0	0	0
2	2	0	24	1	1	0	0	0	0	0	0	0	0	0	0
1	1	0	24	1	1	0	0	0	0	0	0	0	0	0	0
1	2	1	24	1	1	1	1	0	1	1	0	0	0	0	0
2	2	1	25	1	1	0	0	0	0	0	0	0	0	0	0
4	5	0	25	1	1	0	0	0	0	0	0	0	0	0	0
3	3	0	25	1	1	0	0	0	0	0	0	0	0	0	0
3	5	1	25	1	1	0	0	0	0	0	0	0	0	0	0
1	1	0	25	1	1	0	0	0	0	0	0	0	0	0	0
3	6	0	25	1	1	0	0	0	0	0	0	0	0	0	0
2	1	0	25	1	1	1	0	0	0	0	0	1	0	0	0
1	1	0	25	1	1	0	0	0	0	0	0	0	0	0	0
1	2	1	25	1	1	0	0	0	0	0	0	0	0	0	0
1	1	1	25	1	1	0	0	0	0	0	0	0	0	0	0
3	5	0	25	1	1	0	0	0	0	0	0	0	0	0	0
1	1	0	25	1	1	0	0	0	0	0	0	0	0	0	0
3	4	0	25	1	1	0	0	0	0	0	0	0	0	0	0
3	6	0	25	1	1	0	0	0	0	0	0	0	0	0	0
3	3	1	25	1	1	0	1	0	0	0	0	0	0	0	0
1	1	0	25	1	1	0	0	0	0	0	0	0	0	0	0
1	2	1	25	1	1	0	0	0	0	0	0	0	0	0	0
1	2	1	25	1	1	0	0	0	0	0	0	0	0	0	0
3	3	0	25	1	1	0	0	0	0	0	0	0	0	0	0
2	2	0	25	1	1	0	0	0	0	0	0	0	0	0	0
1	1	0	25	1	1	0	0	0	0	0	0	0	0	0	0
1	2	1	25	1	1	0	0	1	0	1	0	0	0	0	0
3	6	0	25	1	1	0	0	1	1	1	0	0	0	0	0
1	1	0	25	1	1	0	0	1	1	1	0	0	0	0	0
2	3	0	25	1	1	0	0	1	1	1	0	0	0	0	0
3	3	0	26	1	1	0	0	0	0	0	0	0	0	0	0
4	3	1	26	1	1	0	1	0	0	0	0	0	0	0	0
2	3	0	26	1	1	0	0	0	0	0	0	0	0	0	0
1	1	1	26	1	1	0	0	0	0	0	0	0	0	0	0
2	5	1	26	1	1	0	0	0	0	0	0	0	0	0	0
3	1	0	26	1	1	1	0	0	0	0	0	1	0	0	0
3	5	1	26	1	1	0	0	0	0	0	0	0	0	0	0
1	1	0	26	1	1	0	0	0	0	0	0	0	0	0	0
3	3	0	26	1	1	0	0	0	0	0	0	0	0	0	0
1	1	0	26	1	1	1	0	0	0	0	0	0	0	0	0
1	1	0	26	1	1	0	0	0	0	0	0	0	0	0	0
1	3	1	26	1	1	1	0	0	0	0	0	0	0	0	0
3	4	0	26	1	1	1	1	0	0	0	0	0	0	0	0
2	3	1	26	1	1	1	1	1	1	1	0	0	0	0	0
2	3	0	26	1	1	0	0	1	1	1	0	0	0	0	0
2	3	1	26	1	1	0	1	1	1	1	0	0	0	0	0
2	3	1	26	1	1	0	0	1	1	1	0	0	0	0	0
2	2	1	27	1	1	0	0	0	0	0	0	0	0	0	0
3	4	1	27	1	1	1	0	0	0	0	0	0	0	0	0
1	1	0	27	1	1	0	0	0	0	0	0	0	0	0	0
1	1	0	27	1	1	1	0	0	0	0	0	0	0	0	0
2	5	1	27	1	1	0	0	0	0	0	0	0	0	0	0
2	1	1	27	1	1	1	0	0	0	0	0	0	0	0	0
1	2	1	27	1	1	0	0	0	0	0	0	0	0	0	0
1	2	0	27	1	1	0	0	0	0	0	0	0	0	0	0
3	4	1	27	1	1	1	0	0	0	0	0	0	0	0	0
2	1	0	27	1	1	0	0	0	0	0	0	0	0	0	0
1	1	0	27	1	1	1	0	0	0	0	0	1	0	0	0
1	1	0	27	1	1	0	0	0	0	0	0	0	0	0	0
1	1	0	27	1	1	1	0	0	0	0	1	0	0	0	0
2	2	1	27	1	1	1	1	0	1	1	0	0	0	0	0
2	2	1	28	1	1	0	0	0	0	0	1	0	0	0	0
2	2	1	28	1	1	1	1	0	0	0	0	0	0	0	0
2	2	1	28	1	1	1	0	0	0	0	1	0	0	0	0
2	2	1	28	1	1	0	1	0	0	0	0	0	0	0	0
2	1	0	28	1	1	1	0	0	0	0	1	0	0	0	0
2	2	1	28	1	1	0	0	0	0	0	0	0	0	0	0
2	2	1	28	1	1	0	0	0	0	0	1	0	0	0	0
2	5	1	28	1	1	0	0	0	0	0	0	0	0	0	0
2	1	1	28	1	1	1	0	0	0	0	0	0	0	0	0
2	3	1	28	1	1	0	0	1	1	1	0	0	0	0	0
2	1	0	29	1	1	1	0	0	0	0	1	0	0	0	0
4	4	0	29	1	1	0	0	0	0	0	0	0	0	0	0
2	2	1	29	1	1	1	0	0	0	0	0	0	0	0	0
2	2	1	29	1	1	0	0	0	0	0	0	0	0	0	0
1	2	1	29	1	1	0	0	0	0	0	0	0	0	0	0
1	1	0	29	1	1	1	0	0	0	0	1	0	0	0	0
2	3	1	29	1	1	0	0	0	0	0	0	1	0	0	0
3	4	1	29	1	1	0	0	0	0	0	0	0	0	0	0
4	4	0	29	1	1	0	0	0	0	0	0	0	0	0	0
1	1	0	29	1	1	0	0	0	0	0	0	0	0	0	0
2	1	1	29	1	1	0	0	0	0	0	0	0	0	0	0
2	2	0	30	1	1	1	1	0	0	0	1	0	0	0	0
1	1	0	30	1	1	0	0	0	0	0	0	0	0	0	0
2	1	1	30	1	1	0	0	0	0	0	0	0	0	0	0
2	1	1	30	1	1	0	0	0	0	0	0	0	0	0	0
1	1	0	30	1	1	0	0	0	0	0	0	0	0	0	0
2	2	1	30	1	1	0	0	0	0	0	0	0	0	0	0
2	1	0	31	1	1	1	0	0	0	0	0	0	0	0	0
2	1	0	31	1	1	1	0	0	0	0	0	0	0	0	0
4	3	1	31	1	1	1	1	1	0	0	0	0	0	0	0
2	1	0	31	1	1	1	0	0	0	0	1	0	0	0	0
2	1	0	31	1	1	0	0	0	0	0	0	0	0	0	0
3	2	1	32	1	1	0	0	0	0	0	0	0	0	0	0
2	1	0	32	1	1	1	0	0	0	0	0	0	0	0	0
3	3	0	32	1	1	0	1	0	0	0	0	0	0	0	0
2	1	0	32	1	1	0	0	0	0	0	0	0	0	0	0
2	3	0	32	1	1	0	1	0	0	0	0	0	0	0	0
2	2	1	32	1	1	0	1	0	0	0	0	0	0	0	0
3	3	0	32	1	1	0	1	0	0	0	0	0	0	0	0
2	2	0	32	1	1	1	1	0	0	0	1	0	0	0	0
2	4	0	32	1	1	0	0	0	0	0	1	0	0	0	0
2	1	1	32	1	1	0	0	0	0	0	0	0	0	0	0
2	1	0	32	1	1	0	0	0	0	0	0	0	0	0	0
1	1	0	32	1	1	1	1	0	0	0	0	0	0	0	0
2	2	1	33	1	1	0	0	0	0	0	1	0	0	0	0
1	3	1	34	1	1	0	0	0	0	0	0	0	0	0	0
2	2	1	34	1	1	0	0	0	0	0	1	0	0	0	0
4	3	1	35	1	1	1	1	1	0	0	0	0	0	0	0
3	2	1	35	1	1	0	0	0	0	0	0	0	0	0	0
2	1	0	35	1	1	0	0	0	0	0	1	0	0	0	0
3	2	1	35	1	1	0	0	0	0	0	1	0	0	0	0
3	2	1	35	1	1	0	0	0	0	0	0	0	0	0	0
2	2	0	35	1	1	0	1	0	0	0	1	0	0	0	0
2	4	0	35	1	1	0	0	0	0	0	1	0	0	0	0
3	3	1	35	1	1	0	0	0	0	0	0	0	0	0	0
2	1	0	35	1	1	0	0	0	0	0	0	0	0	0	0
2	2	1	35	1	1	0	0	0	0	0	0	0	0	0	0
2	2	0	35	1	1	0	1	0	0	0	1	0	0	0	0
3	1	0	35	1	1	0	0	0	0	0	1	0	0	0	0
2	1	0	35	1	1	0	0	0	0	0	0	1	0	0	0
2	2	1	35	1	1	0	0	0	0	0	1	0	0	0	0
2	4	0	35	1	1	0	0	1	1	1	0	0	0	0	0
2	1	0	36	1	1	1	0	0	0	0	1	0	0	0	0
2	1	0	36	1	1	0	0	0	0	0	0	0	0	0	0
2	1	0	36	1	1	0	0	0	0	0	0	1	0	0	0
4	5	0	37	1	1	0	0	0	0	0	0	0	0	0	0
3	2	1	38	1	1	0	0	0	0	0	1	0	0	0	0
2	2	1	38	1	1	0	0	0	0	0	1	0	0	0	0
3	2	1	38	1	1	0	0	0	0	0	0	0	0	0	0
2	1	0	38	1	1	1	0	0	0	0	0	0	0	0	0
2	1	0	39	1	1	0	0	0	0	0	0	0	0	0	0
3	1	0	40	1	1	0	0	0	0	0	0	1	0	0	0
3	1	0	40	1	1	0	0	0	0	0	0	0	0	0	0
3	1	0	40	1	1	0	0	0	0	0	0	0	0	0	0
2	1	0	40	1	1	0	0	0	0	0	0	0	0	0	0
2	1	0	40	1	1	0	1	1	1	1	0	0	0	0	0
1	2	1	42	1	1	0	0	0	0	0	0	0	0	0	0
3	2	1	42	1	1	0	0	0	0	0	0	0	0	0	0
2	1	0	42	1	1	0	0	0	0	0	0	0	0	0	0
2	1	0	43	1	1	0	0	0	0	0	0	0	0	0	0
3	1	0	45	1	1	0	0	0	0	0	0	0	0	0	0
2	2	1	45	1	1	0	0	0	0	0	0	0	0	0	0
2	2	1	45	1	1	0	0	0	0	0	0	0	0	0	0
4	2	1	46	1	1	0	0	0	0	0	1	0	0	0	0
2	1	0	46	1	1	0	0	0	0	0	0	0	0	0	0
3	1	0	47	1	1	0	0	0	0	0	0	0	0	0	0
2	1	0	47	1	1	0	0	0	0	0	0	0	0	0	0
2	2	1	48	1	1	0	0	0	0	0	0	0	0	0	0
2	1	0	49	1	1	0	0	0	0	0	0	0	0	0	0
2	2	1	50	1	1	0	0	0	0	0	0	0	0	0	0
3	1	0	50	1	1	0	0	0	0	0	0	0	0	0	0
3	2	1	53	1	1	0	0	0	0	0	0	0	0	0	0
2	1	0	53	1	1	0	0	0	0	0	0	0	0	0	0
3	2	1	53	1	1	0	0	0	0	0	0	0	0	0	0
3	2	1	53	1	1	0	0	0	0	0	1	0	0	0	0
2	1	0	53	1	1	0	0	0	0	0	0	0	0	0	0
2	1	0	54	1	1	0	0	0	0	0	0	0	0	0	0
2	2	1	55	1	1	0	0	0	0	0	1	0	0	0	0
1	1	0	56	1	1	0	0	0	0	0	0	0	0	0	0
2	2	1	56	1	1	0	0	0	0	0	0	0	0	0	0
4	2	1	56	1	1	0	0	0	0	0	0	0	0	0	0
4	1	0	57	1	1	0	0	0	0	0	0	0	0	0	0
3	2	1	57	1	1	0	0	0	0	0	0	0	0	0	0
3	2	1	58	1	1	0	0	0	0	0	0	0	0	0	0
3	1	0	60	1	1	0	0	0	0	0	0	0	0	0	0
3	1	0	62	1	1	0	0	0	0	0	0	0	0	0	0
2	1	0	63	1	1	0	0	0	0	0	0	0	0	0	0
1	2	0	64	1	1	0	0	0	0	0	0	0	0	0	0
3	1	0	64	1	1	0	0	0	0	0	0	0	0	0	0
4	2	1	65	1	1	0	0	0	0	0	0	0	0	0	0
3	2	1	66	1	1	0	0	0	0	0	0	0	0	0	0
3	2	1	66	1	1	0	0	0	0	0	0	0	0	0	0
3	1	0	67	1	1	0	0	0	0	0	0	0	0	0	0
3	1	0	67	1	1	0	0	0	0	0	0	0	0	0	0
2	1	0	67	1	1	0	0	0	0	0	0	0	0	0	0
4	1	0	69	1	1	0	0	0	0	0	0	1	0	0	0
3	1	0	70	1	1	0	0	0	0	0	0	1	0	0	0
1	1	1	70	1	1	0	0	0	0	0	0	0	0	0	0
3	1	0	70	1	1	0	0	0	0	0	0	1	0	0	0
4	1	0	72	1	1	0	0	0	0	0	0	1	0	0	0
2	1	0	75	1	1	0	0	0	0	0	0	0	0	0	0

## Sheet: Children Under 5
Age	Line No.	Fever in last month (Yes=1, No=0)	Sought medical advice (Yes=1, No=0)	Was it malaria (Yes=1, No=0)	Malaria confirmted with RDT or heel prick? (Yes=1, No=0)	Were antimalarias administered (Yes=1, No=0)	Mother's education (None=0, Primary=1, Secondary=2, Post-Secondary=3)	RDT Result (Positive=1, Negative=0)	Slept under bed net previous night (Yes=1, No=0)	Sex (M=0, F=1)	Fever at time of survey (No - 0, Yes =1)
1	4	0	0	0	0	0	3	0	1	0	0
1	4	0	0	0	0	0	2	0	0	0	0
1	3	0	0	0	0	0	2	0	0	1	0
1	3	0	0	0	0	0	0	0	0	1	0
1	4	0	0	0	0	0	2	0	0	0	0
1	3	0	0	0	0	0	2	0	0	1	0
1	3	0	0	0	0	0	0	0	0	1	0
2	3	0	0	0	0	0	0	1	0	0	0
2	4	0	0	0	0	0	0	0	1	1	0
2	3	0	0	0	0	0	0	1	0	0	0
2	3	0	0	0	0	0	0	1	0	0	0
2	4	0	0	0	0	0	0	0	1	1	0
2	4	0	0	0	0	0	0	0	0	0	0
2	3	0	0	0	0	0	2	1	0	0	0
3	5	0	0	0	0	0	2	0	0	0	0
3	8	0	0	0	0	0	2	0	1	0	0
3	8	0	0	0	0	0	0	0	1	0	0
3	4	0	0	0	0	0	0	0	0	0	0
3	3	0	0	0	0	0	2	1	0	0	0
3	4	0	0	0	0	0	0	0	1	1	0
3	3	0	0	0	0	0	0	0	1	0	0
3	3	0	0	0	0	0	0	0	1	0	0
3	4	0	0	0	0	0	0	0	0	0	0
3	3	0	0	0	0	0	0	0	0	0	0
4	7	0	0	0	0	0	1	0	0	0	0
4	5	0	0	0	0	0	0	0	1	1	0
4	3	0	0	0	0	0	0	0	1	0	0
4	5	0	0	0	0	0	0	0	0	0	0
1	3	0	0	0	0	0	0	1	0	0	1
2	6	0	0	0	0	0	0	1	1	1	1
2	6	0	0	0	0	0	1	1	1	0	1
2	3	0	0	0	0	0	0	1	0	1	1
2	3	0	0	0	0	0	0	1	0	1	1
2	2	0	0	0	0	0	0	1	0	0	1
2	4	0	0	0	0	0	0	1	1	0	1
2	3	0	0	0	0	0	1	1	1	0	1
2	4	0	0	0	0	0	1	1	0	1	1
2	7	0	0	0	0	0	1	1	1	0	1
2	5	0	0	0	0	0	2	1	0	0	1
2	4	0	0	0	0	0	1	1	1	0	1
2	3	0	0	0	0	0	1	1	0	0	1
2	3	0	0	0	0	0	0	1	1	0	1
2	3	0	0	0	0	0	0	1	0	1	1
2	2	0	0	0	0	0	0	1	0	0	1
2	3	0	0	0	0	0	0	1	1	0	1
2	3	0	0	0	0	0	1	1	0	0	1
2	4	0	0	0	0	0	1	0	0	1	1
3	4	0	0	0	0	0	0	1	1	0	1
3	3	0	0	0	0	0	1	1	0	0	1
3	3	0	0	0	0	0	0	1	1	0	1
3	3	0	0	0	0	0	2	1	1	0	1
3	4	0	0	0	0	0	1	1	1	0	1
3	4	0	0	0	0	0	2	1	0	0	1
3	6	0	0	0	0	0	1	1	0	0	1
3	4	0	0	0	0	0	2	1	0	0	1
3	3	0	0	0	0	0	0	1	0	1	1
3	7	0	0	0	0	0	0	1	1	1	1
3	6	0	0	0	0	0	1	1	1	0	1
3	3	0	0	0	0	0	2	1	0	1	1
4	5	0	0	0	0	0	1	1	1	0	1
4	4	0	0	0	0	0	2	1	0	0	1
4	3	0	0	0	0	0	2	1	0	1	1
4	3	0	0	0	0	0	3	1	1	1	1
1	3	1	1	1	1	1	0	0	0	1	0
1	4	1	1	1	1	1	3	0	1	0	0
2	4	1	0	0	0	0	0	0	1	0	0
2	3	1	1	1	1	1	0	0	0	1	0
2	6	1	1	1	1	1	1	1	1	0	0
3	4	1	0	0	0	0	0	0	0	0	0
3	4	1	1	1	1	1	2	0	0	0	0
3	4	1	0	0	0	0	0	0	0	0	0
3	2	1	1	1	1	1	2	0	1	0	0
4	5	1	1	1	1	1	1	0	0	0	0
2	6	1	0	0	0	0	0	1	0	0	1
2	3	1	1	1	1	1	1	1	0	0	1
3	3	1	1	1	1	1	3	1	1	1	1
3	5	1	1	1	1	1	2	1	0	1	1
4	3	1	0	0	0	0	0	1	0	1	1

## Sheet: Current Bed Nets
Bed net number (1,2,3,etc.)	Bed net observed (Yes=1, No=0)	Months since bed net was received	Received during ANC (No=0, Yes=1, Don't know=2)	Where was the net received (NGO=0, Hospital/HealthCentre/PublicHealthFacility=2, Private hospital/clinic=3, Pharmacy=4, Market=5, Community Health Worker=6, Religious Institution=7, School=8, Other=9, Don't Know=10)	If other (9), please elaborate	Bed net currently used (Yes=1, No=0, Don’t know=2)	Developed holes (Yes=1, No=0, Don't know=2)	How many holes (Many=0, Few=1)	Wash net (Yes=1, No=0 , Don't know=2)	How many days since last wash	Net treated with insecticide (Yes=1, No=0, Don't know=2)	Did someone sleep under this net last night (Yes=1, No=0, Don't know=2)	Who slept under this net last night (line no.)
1	0
2	0
3	0
1	1	18	0	0		1	1	1	1	35	0	1	1, 2, 5
2	0
1	0
2	0
1	0
1	1	29	1	2		1	1	1	1	10	0	1	1,2,6
2	0
1	0
2	0
3	0
1	0
2	1	25	0	0		1	1	1	1	20	0	1	3, 4
1	0
0	0
1	0
2	1	28	0	0		1	0		0		0	1	1,2,5
1	0
1	0
2	0
3	0
4	1	30	1	2		1	0		0		0	1	1,7
1	0
2	1	29	1	2		1	0		1	84	0	1	1,4
1	0
2	0
1	0
2	1	30	0	0		1	1	1	1	55	0	1	4,8
3	0
4	0
1	0
1	0
1	0
2	1	30	1	2		1	0		1	32	0	1	4,8
1	0
2	0
1	0
1	0
1	1	28	1	2		1	0		0		0	1	1,2,3,4
2	0
1	0
1	0
1	1	15	1	2		1	1	1	1	20	0	1	1,2,3,4
2	0
1	0
1	0
2	0
1	1	27	1	2		1	1	1	1	30	0	1	1,2,4
2	0
1	0
2	0
1	1	14	1	2		1	0		0		0	1	1,2,3
2	0
1	0
2	0
1	0
1	0
1	0
1	0
1	0
2	0
1	0
2	0
1	0
1	0
2	0
3	0
1	1	20	1	2		1	1	1	1	15	0	0	1,2,3,4
2	0
1	0
2	0
1	0
1	0
1	0
1	0
1	0
1	1	20	1	2		1	0		1	30	0	1	1,2,3
2	0
1	0
2	0
1	0
1	0
1	0
2	0
1	0
1	0
1	0
1	0
2	0
1	0
1	0
3	1	27	0	0		1	1	1	1	23	0	1	1,2,3
1	1	28	0	0		1	1	1	1	40	0	1	1, 2, 3,4
2	0
1	0
2	0
1	0
2	1	30	1	2		1	1	1	1	10	0	1	1,2,3
1	0
2	0
3	0
1	0
2	0
3	0
0	0
1	0
2	1	28	0	0		1	0		0		0	1	1,2,4
1	0
1	0
2	0
3	0
4	1	30	1	2		1	0		0		0	1	3,7
1	0
2	1	29	1	2		1	0		1	84	0	1	1,4
1	0
2	0
1	0
2	0
3	0
1	1	30	0	0		1	1	1	1	55	0	1	1,2,3
1	0
1	0
1	0
2	1	30	1	2		1	0		1	32	0	1	4,6
1	0
2	0
1	0
1	0
1	1	28	1	2		1	0		0		0	1	1,2,3,4
2	0
1	0
1	0
1	0
1	1	15	1	2		1	1	1	1	20	0	1	1,2,3,4
2	0
1	0
1	0
2	0
1	1	27	1	2		1	1	1	1	30	0	1	1,2,4
2	0
3	0
4	0
1	1	14	1	2		1	0		0		0	1	1,2,3
2	0
1	0
2	0
1	0
1	0
1	0
1	0
1	0
1	0
1	0
2	0
3	0
1	1	20	1	2		1	1	1	1	15	0	0	1,2,3
1	0
2	0
1	0
1	0
1	0
1	0
1	0
1	1	20	1	2		1	0		1	30	0	1	1,2,3
2	0
1	0
2	0
1	0
1	0
1	0
1	1	23	1	2		1	1	1	1	15	0	0	4,5,6

## Sheet: Bed Nets No Longer Owned
Bed net no. (1,2,3,etc.)	How many months since net was received	Received during distribution campaign upon arrival to the camp? (Yes=1, No=0, Don't know=2)	Received during ANC visit (Yes=1, No=0, Don't know=2)	Where was the net received (NGO=0, Hospital/HealthCentre/PublicHealthFacility=2, Private hospital/clinic=3, Pharmacy=4, Market=5, Community Health Worker=6, Religious Institution=7, School=8, Other=9, Don't Know=10)	If other (9), please elaborate	What happened to the net (Sold=0, Exchanged=1, Gave away=2, Threw out=3, Use for other things=4)	When did you sell/exchange/give away the net (in months)	Why did you sell/exchange/give away the net (Not efficacioius=0, Needed money=1, Don't like it=2, Too small=3, Difficult installation=4, Can't tuck under mattress=5, Shape=6, Smells bad=7, Causes irritations/coughing=8, causes sickness=9, Causes nausea=10, Gives off a chemical=11, Difficult to breathe under it=12, Too hot=13, Gets dirty=14, Has holes=15, Other=16, Don't know=17)	If other (16), please elaborate	Where did you sell/exchange the net (Market=0, IDP camp=1)	Who bough/accepted the net (Villager=0, IDP=1, NGO worker=2, Government worker=3)	What price was the net sold for ($)
1	12	0	1	2		0	11	2,4,6,15		0	0	3
1	12	0	1	2		0	11	2,4,6,15		0	0	3
1	13	0	1	2		0	11	3,11,15		0	0	2
2	13	0	1	2		1	12	1, 3,7,8, 13, 14		0	0	2
2	13	0	1	2		1	12	1, 3, 13, 14		0	0	2
1	14	0	1	2		0	12	2,4,6,8		0	0	2
1	14	0	1	2		0	12	2,4,6,8		0	0	2
1	23	0	1	2		0	23	2,4,6,8,11,15		0	0	3
1	23	0	0	0		0	23	2,4,6,8,11,15		1	1	2
1	23	0	1	2		0	23	3,4,7		0	0	3
1	23	1	0	0		0	26	7,8,14		0	0	2
1	24	1	0	0		0	23	1, 3,7,8, 13, 14		0	0	2
1	24	1	0	0		0	23	1, 3, 13, 14		0	0	2
1	25	1	0	0		0	25	2,4,6,8,11		1	1	2
1	25	1	0	0		0	25	2,4,6,8,11,15		0	0	2
1	25	1	0	0		0	25	2,4,6,8,11,15		0	0	3
2	25	1	0	0		0	25	2,4,6,8,11,15		0	0	3
3	25	1	0	0		0	25	2,4,6,8,11,15		0	0	3
1	25	1	0	0		0	25	2,4,6,8,11		1	1	2
1	25	1	0	0		0	25	2,4,6		0	0	2
1	26	1	0	0		0	26	7,8,14		0	0	1
1	26	1	0	0		0	26	7,8,14		0	0	1
1	26	1	0	0		0	26	7,8,14		0	0	1
1	27	0	1	2		0	2	7,8,14		0	0	2
1	27	0	1	2		0	2	7,8,14		0	0	2
1	27	0	1	2		0	25	6,8,11		0	0	2
1	27	0	1	2		0	25	6,8,11		0	0	2
1	27	1	0	0		0	27	2,4,6,8,11,15		0	0	1
1	27	0	1	2		0	27	1,8,11		0	0	2
1	27	0	1	2		0	27	1,8,11		0	0	2
1	27	0	1	2		1	28	2,4,6,8,11,15		1	0	2
1	27	0	1	2		1	28	2,4,6,8,11,15		1	0	2
1	27	0	1	2		0	30	2,4,6,8,11,15		0	0	3
1	27	0	1	2		0	30	2,4,6,8,11,15		0	0	3
1	28	0	1	2		1	25	2,4,6,8,11,15		0	0	3
1	28	1	0	0		1	28	2,4,6,8,11,15		1	0	2
2	28	1	0	0		0	28	2,4,6,8,11,15		0	0	2
1	28	1	0	0		0	28	2,4,6,8,11,15		0	0	1
2	28	1	0	0		0	28	2,4,6,8,11,15		0	0	2
1	28	1	0	0		0	28	7,8,14		0	0	3
2	28	1	0	0		0	28	7,8,14		0	0	2
1	28	1	0	0		1	28	2,4,6,8		1	0	2
1	28	1	0	0		0	28	2,4,6,8,11		0	0	1
2	28	1	0	0		0	28	2,4,6,8,11		0	0	2
1	28	1	0	0		0	28	7,8,14		0	0	3
2	28	1	0	0		0	28	7,8,14		0	0	2
2	29	1	0	0		0	20	2,4,6,8,11,15		1	0	3
2	29	1	0	0		0	20	2,4,6,8,11,15		1	0	3
1	29	1	0	0		0	26	7,8,14		0	0	2
2	29	1	0	0		0	26	7,8,14		0	0	1
1	29	1	0	0		0	26	6,8,11		0	0	2
1	29	1	0	0		0	26	6,8,11		0	0	2
2	29	1	0	0		0	26	6,8,11		0	0	2
1	29	1	0	0		0	26	3,4,7		0	0	3
1	29	1	0	0		0	26	7,8,14		0	0	2
1	29	1	0	0		0	26	6,8,11		0	0	2
1	29	1	0	0		1	27	2,4,6,8		0	0	2
2	29	1	0	0		1	27	2,4,6,8		0	0	2
1	29	1	0	0		0	27	1,3, 7, 14		0	0	1
1	29	1	0	0		1	27	2,4,6,8		0	0	2
2	29	1	0	0		1	27	2,4,6,8		0	0	2
2	29	1	0	0		0	28	2,4,6,8,11,15		0	0	3
1	29	1	0	0		0	28	2,4,6,8,11,15		0	0	3
2	29	1	0	0		0	28	1,3, 7, 14		0	0	3
3	29	0	1	2		0	29	2,4,6,8,11,15		0	0	2
1	29	1	0	0		0	29	1, 3,7,8, 13, 14		1	1	3
1	29	1	0	0		0	29	6,8,11		0	0	2
2	29	1	0	0		0	29	6,8,11		0	0	2
3	29	0	1	2		0	29	3,4,7		0	0	2
1	29	1	0	0		0	29	1, 3,7,8, 13, 14		1	1	3
1	29	1	0	0		0	29	1, 3,7,8, 13, 14		1	1	3
1	30	1	0	0		0	24	2,4,6,8,11,15		0	0	3
1	30	1	0	0		0	24	2,4,6,8,11,15		0	0	3
2	30	1	0	0		0	26	6,8,11		0	0	2
2	30	1	0	0		0	26	6,8,11		0	0	2
1	30	1	0	0		1	28	2,4,6		1	1	2
2	30	0	1	2		1	28	2,4,6		1	3	2
1	30	1	0	0		0	28	2,4,6,8,11,15		1	3	2
1	30	1	0	0		1	28	2,4,6,8,11		1	1	2
2	30	0	1	2		1	28	2,4,6,8,11		1	3	2
1	30	1	0	0		1	28	2,4,6,8		1	3	2
2	30	1	0	0		1	28	2,4,6,8		1	0	2
3	30	1	0	0		1	28	2,4,6,8		1	0	2
1	30	1	0	0		0	29	2,4,6,8,11,15		0	0	2
2	30	1	0	0		0	29	2,4,6,8,11,15		0	0	2
3	30	1	0	0		0	29	2,4,6,8,11,15		0	0	2
1	30	1	0	0		0	29	2,4,6,8,11,15		0	0	2
2	30	1	0	0		0	29	2,4,6,8,11,15		0	0	2
1	30	1	0	0		0	29	3,4,7		0	0	2
2	30	1	0	0		0	29	3,4,7		0	0	2
1	30	1	0	0		0	30	2,7,14,15		0	0	2
2	30	1	0	0		0	30	2,7,14,15		0	0	2
1	30	1	0	0		0	30	2,7,14,15		0	0	2
2	30	1	0	0		0	30	2,7,14,15		0	0	2
1	30	1	0	0		0	30	2,7,14,15		0	0	2
2	30	1	0	0		0	30	2,7,14,15		0	0	2
3	30	1	0	0		0	30	2,7,14,15		0	0	2
1	30	1	0	0		0	30	2,7,14,15		0	0	2
1	30	1	0	0		0	30	2,7,14,15		0	0	2
1	30	1	0	0		0	30	2,7,14,15		0	0	2
1	30	1	0	0		0	30	1,3, 7, 14		1	0	2
1	30	1	0	0		0	30	1,3, 7, 14		0	3	2
1	30	1	0	0		0	30	2,7,14,15		0	0	2
2	30	1	0	0		0	30	2,7,14,15		0	0	2
1	30	1	0	0		0	30	2,7,14,15		0	0	2
2	30	1	0	0		0	30	2,7,14,15		0	0	2
3	30	1	0	0		0	30	2,7,14,15		0	0	2
1	30	1	0	0		0	30	2,7,14,15		0	0	2
1	34	1	0	0		0	34	1,3, 7, 14		1	0	2
1	39	0	0	0		0	23	2,4,6,8,11,15		1	1	2
2	39	0	0	0		0	23	2,4,6,8,11,15		1	1	2
1	18	1	0	0		0	15	2,4,6		1	0	2
1	20	1	0	0		0	15	2,4,6		1	0	2
1	25	1	0	0		0	24	7,8,14		1	1	3
1	25	1	0	0		0	24	7,8,14		1	1	3
1	25	1	0	0		0	25	2,4,6,8,11,15		0	0	3
1	25	1	0	0		0	25	2,4,6,8,11,15		0	0	3
2	27	1	0	0		1	27	2,4,6,8,11,15		0	0	2
1	27	1	0	0		1	27	2,4,6,8,11,15		0	0	2
1	28	1	0	0		0	15	1,2,11,15		0	0	2
1	28	1	0	0		0	15	1,2,11,15		0	0	2
1	28	1	0	0		1	28	2,4,6,8,11,15		1	1	2
1	28	1	0	0		1	28	2,4,6,8,11		1	1	2
3	28	1	0	0		0	28	1,8,11		0	0	2
1	29	1	0	0		0	26	3,4,7		0	0	3
1	29	1	0	0		0	27	2,4,6,8,11,15		0	3	2
1	29	1	0	0		0	28	1,8,11		0	0	2
1	29	1	0	0		0	28	1,8,11		0	0	2
2	29	1	0	0		0	28	1,8,11		0	0	3
1	29	1	0	2		0	29	1, 3,7,8, 13, 14		0	0	3
1	29	1	0	2		0	29	1, 3,7,8, 13, 14		0	0	3
1	29	1	0	0		0	29	6,8,11		0	0	2
1	30	1	0	0		0	28	2,4,6,8,11,15		1	3	2
2	30	1	0	0		1	28	2,4,6,8,11,15		1	3	2
3	30	1	0	0		0	28	2,4,6,8,11,15		1	1	2
1	30	1	0	0		1	28	2,4,6,8,11,15		1	3	2
2	30	1	0	0		1	28	2,4,6,8,11,15		1	0	2
3	30	1	0	0		1	28	2,4,6,8,11,15		1	0	2
1	30	1	0	0		0	28	2,7,13		1	3	2
2	30	1	0	0		1	28	2,7,13		1	3	2
3	30	1	0	0		0	28	2,7,13		1	1	2
1	30	1	0	0		0	29	2,4,6,8,11,15		0	0	2
1	30	1	0	0		0	30	2,7,13		0	0	2
1	30	1	0	0		0	30	2,7,13		0	0	2
1	30	1	0	0		0	34	1, 3,8, 13		0	1	2
1	35	1	0	0		0	34	1, 3,7,8, 13, 14		0	3	2

## Sheet: Sociodemographics
Electricity (Yes=1, No=0)	Refrigerator (Yes=1, No=0)	Television (Yes=1, No=0)	Radio (Yes=1, No=0)	Cell phone (Yes=1, No=0)	Bicycle (Yes=1, No=0)	Vehicle (Yes=1, No=0)	Watch (Yes=1, No=0)	Poultry (Yes=1, No=0)	Goat (Yes=1, No=0)	Cattle (Yes=1, No=0)	Number of tents used by the household	Shelter flooring material (Earth/nomaterial=0, Dung=1, Wood planks=2, Tarpaulin=3, Polished wood=4, Cement=5, Tile=6,Other=7)	If other (7), please elaborate	Shelter roofing material (No roof=0, Straw/palm leaves=1, Carpet=2, Wood planks=3, Tarpaulin=4, Metal=5, Wood=6, Ceramic=7, Cement=8, Shingles=9, Other=10)	If other (10), please elaborate	Shelter wall material (No walls=0, Earth/mud=1, Rocks with mud=2, Wood planks=3, Cardboard=4, Tarpaulin=5, Palm leaves/branches=6, Bricks=7, Cement blocks=8, Cement=9, Other=10)	If other (10), please elaborate	How long has your household been displaced (in months)	How long as your household lived in this camp (in months)
0	0	0	0	0	0	0	0	0	0	0	2	0		4		5		30	29
0	0	0	0	0	0	0	0	0	0	0	4	0		4		5		30	30
0	0	0	1	0	0	0	1	1	0	0	3	0		4		1		32	31
0	0	0	0	0	0	0	0	0	0	0	2	0		4		1		36	36
0	0	0	0	0	0	0	1	0	1	0	2	0		4		5		35	35
0	0	0	0	0	0	0	0	0	0	0	2	0		4		5		30	30
0	0	0	0	0	0	0	1	1	0	0	2	0		4		5		30	30
0	0	0	0	0	0	0	0	0	0	0	3	0		4		5		30	30
0	0	0	0	0	0	0	0	0	0	0	2	0		4		5		30	30
0	0	0	1	0	1	0	0	1	0	0	1	0		4		5		29	30
0	0	0	0	0	0	0	0	0	0	0	2	0		4		5		30	30
0	0	0	0	0	0	0	0	0	0	0	3	0		4		5		30	30
0	0	0	0	0	0	0	0	0	0	0	3	0		4		5		30	30
0	0	0	0	0	0	0	0	0	0	0	4	0		4		5		30	30
0	0	0	1	0	1	0	0	1	0	0	1	0		4		5		29	30
0	0	0	0	0	0	0	0	0	0	0	1	0		4		5		29	31
0	0	0	1	0	1	0	1	0	1	0	3	0		4		1		30	32
0	0	0	0	0	0	0	0	0	0	0	3	0		4		5		30	30
0	0	0	0	0	0	0	0	0	0	0	1	0		4		5		28	30
0	0	0	0	0	0	0	0	0	0	0	1	0		4		5		19	29
0	0	0	0	0	0	0	0	0	0	0	1	0		4		5		29	29
0	0	0	0	0	0	0	0	0	0	0	3	0		4		5		30	30
0	0	0	0	0	0	0	0	0	0	0	1	0		4		5		30	25
0	0	0	0	0	0	0	0	0	0	0	1	0		4		5		28	28
0	0	0	0	0	0	0	0	0	0	0	1	0		4		5		29	28
0	0	0	0	0	0	0	0	0	0	0	2	0		4		5		30	29
0	0	0	0	0	0	0	0	0	0	0	2	0		4		5		30	29
0	0	0	0	0	0	0	0	0	0	0	2	0		4		5		30	30
0	0	0	0	0	0	0	0	0	0	0	2	0		4		5		29	30
0	0	0	0	0	0	0	0	0	0	0	2	0		4		5		29	30
0	0	0	0	0	0	0	0	0	0	0	1	0		4		5		27	28
0	0	0	0	0	0	0	0	0	0	0	1	0		4		5		28	29
0	0	0	0	0	0	0	0	0	0	0	1	0		4		5		29	30
0	0	0	0	0	0	0	0	0	0	0	2	0		4		5		29	30
0	0	0	0	0	0	0	0	0	0	0	2	0		4		5		29	30
0	0	0	0	0	0	0	0	0	0	0	1	0		4		5		30	30
0	0	0	0	0	0	0	0	0	0	0	3	0		4		5		30	30
0	0	0	0	0	0	0	0	0	0	0	2	0		4		5		30	30
0	0	0	0	0	0	0	0	0	0	0	3	0		4		5		30	30
0	0	0	0	0	0	0	0	0	0	0	2	0		4		5		30	30
0	0	0	0	0	0	0	0	0	0	0	1	0		4		5		27	27
0	0	0	0	0	0	0	0	0	0	0	1	0		4		5		30	30
0	0	0	0	0	0	0	0	0	0	0	1	0		4		5		30	30
0	0	0	0	0	0	0	0	0	0	0	1	0		4		5		29	29
0	0	0	0	0	1	0	1	0	0	0	2	0		4		5		29	30
0	0	0	1	0	0	0	1	0	1	0	1	0		4		5		30	30
0	0	0	0	1	0	0	0	0	0	0	1	0		4		5		29	30
0	0	0	0	0	0	0	0	0	0	0	2	0		4		5		30	30
0	0	0	0	0	0	0	0	0	0	0	1	0		4		5		30	30
0	0	0	0	0	0	0	0	0	0	0	2	0		4		5		30	30
0	0	0	0	0	0	0	0	0	0	0	2	0		4		5		30	30
0	0	0	0	0	0	0	0	0	0	0	1	0		4		5		30	30
0	0	0	0	0	0	0	1	0	0	0	3	0		4		1		32	31
0	0	0	0	0	0	0	0	0	0	0	1	0		4		1		36	36
0	0	0	0	0	0	0	1	0	1	0	2	0		4		5		35	35
0	0	0	0	0	0	0	0	0	0	0	2	0		4		5		30	30
0	0	0	0	0	0	0	0	0	0	0	1	2		4		5		30	32
0	0	0	0	0	0	0	1	1	0	0	3	0		4		5		30	30
0	0	0	0	0	0	0	0	0	0	0	3	0		4		5		30	30
0	0	0	0	0	0	0	0	0	0	0	2	0		4		5		30	30
0	0	0	1	0	1	0	0	1	0	0	1	0		4		5		29	30
0	0	0	0	0	0	0	0	0	0	0	2	0		4		5		30	30
0	0	0	0	0	0	0	0	0	0	0	3	0		4		5		30	30
0	0	0	0	0	0	0	0	0	0	0	4	0		4		5		30	30
0	0	0	1	0	0	0	1	0	0	0	2	0		4		5		30	29
0	0	0	0	0	0	0	0	0	0	0	2	0		4		5		30	30
0	0	0	1	0	0	0	0	0	0	0	3	0		4		5		30	30
0	0	0	0	0	0	0	0	0	0	0	1	0		4		5		29	30
0	0	0	1	0	1	0	0	1	0	0	1	0		4		5		29	30
0	0	0	0	0	0	0	0	0	0	0	1	0		4		5		29	31
0	0	0	1	0	1	0	1	0	1	0	3	0		4		1		30	32
0	0	0	0	0	0	0	0	0	0	0	2	0		4		5		30	30
0	0	0	0	0	0	0	0	0	0	0	1	0		4		5		28	30
0	0	0	0	0	0	0	0	0	0	0	1	0		4		5		19	29
0	0	0	0	0	0	0	0	0	0	0	1	0		4		5		29	29
0	0	0	0	0	0	0	0	0	0	0	2	0		4		5		30	30
0	0	0	0	0	0	0	0	0	0	0	2	0		4		5		30	30
0	0	0	0	0	0	0	0	0	0	0	1	0		4		5		30	25
0	0	0	0	0	0	0	0	0	0	0	1	0		4		5		28	28
0	0	0	0	0	0	0	0	0	0	0	2	0		4		5		29	28
0	0	0	0	0	0	0	0	0	0	0	2	0		4		5		30	29
0	0	0	0	0	0	0	0	0	0	0	2	0		4		5		30	29
0	0	0	0	0	0	0	0	0	0	0	2	0		4		5		30	30
0	0	0	0	0	0	0	0	0	0	0	2	0		4		5		30	30
0	0	0	0	0	0	0	0	0	0	0	1	0		4		5		28	29
0	0	0	0	0	0	0	0	0	0	0	1	0		4		5		29	30
0	0	0	0	0	0	0	0	0	0	0	2	0		4		5		29	30
0	0	0	0	0	0	0	0	0	0	0	2	0		4		5		29	30
0	0	0	0	0	0	0	0	0	0	0	3	0		4		5		30	30
0	0	0	0	0	0	0	0	0	0	0	1	0		4		5		30	30
0	0	0	0	0	0	0	0	0	0	0	2	0		4		5		30	30
0	0	0	0	0	0	0	0	0	0	0	2	0		4		5		30	30
0	0	0	0	0	0	0	0	0	0	0	1	0		4		5		27	27
0	0	0	0	0	0	0	0	0	0	0	1	0		4		5		30	30
0	0	0	0	0	0	0	0	0	0	0	1	0		4		5		30	30
0	0	0	0	0	0	0	0	0	0	0	1	0		4		5		29	29
0	0	0	0	0	1	0	1	0	0	0	2	0		4		5		29	30
0	0	0	1	0	0	0	1	0	1	0	1	0		4		5		30	30
0	0	0	1	1	0	0	0	1	0	0	2	0		4		5		29	30
0	0	0	0	0	0	0	0	0	0	0	3	0		4		5		30	30
